# Supplementary material for: DNA origami signposts for identifying proteins on cell membranes by electron cryotomography
Source: Cell. 2021 Feb 18;184(4):1110–1121.e16. doi: 10.1016/j.cell.2021.01.033 (PMC7895908; doi:10.1016/j.cell.2021.01.033)
Supplement: Table S4. Microsoft Excel file for purchasing required staple strands from commercial oligonucleotide suppliers, related to Table S1 and STAR methods [file mmc2.xlsx]

## Sheet: SPOT_plate_1
Well Position	Name	Sequence
A1	A-0[111]16[102]	TCGCCCAGCAGGGAGACTTTTCAACATTGAAAGATTCA
A2	A-0[195]4[182]	TTGTATCGGATTTTCATAGTTAGCGTAAACCCTCATAGGTGT
A3	A-1[116]67[121]	AAGCATCTTTAATCACCGCCTTAACAATTTTTCAATATATATCTTTAG
A4	A-1[140]5[149]	CCCTCAGGATACCGAGTAACAGTG
A5	A-1[163]3[174]	ACGTTGGTGAATAGTTAATGCCCCCTTACTCAGCCCTCAG
A6	A-1[203]3[216]	AACTTTCAAAGGAGCATGAAAGTATTAAAGAGGGTGGGATAG
A7	A-1[85]13[90]	TTTTTCGGTCGCTTAGTAAATTGGGCTGAATTAC
A8	A-10[106]66[92]	CCAGCGGATATTCATTGTCATTTCTTAGAGTGAGTAACCGAAC
A9	A-10[136]66[130]	CCACGCCTTTAGCCATATGGAGCGGAGACTTTACA
A10	A-10[166]31[166]	TTTTCCTCAGAACTAAAAACAGTTTT
A11	A-11[105]6[98]	ACATCAATCATACAGAACGAGGAGGCTTCGCATAAGTGTCGACTGCTCC
A12	A-11[126]67[139]	GAGCCACCACCGGACGACTTGCAACGCTCCTCAAAACTAATA
B1	A-11[64]67[90]	TTTTGCTCATTCAGATTCCCGCAACTATCGACTCAGTGCCAAGCTTGCATAAAGG
B2	A-12[134]5[125]	TTTTATTAGCGTTTGCGCCGCTTAATGACATTTAACG
B3	A-13[64]69[95]	TTTTCAACTTTAAATGGTCATTTGACCCCATTAACGAACCACCAGCAGAAGATAAAACAG
B4	A-13[91]13[111]	CTTATGCGATTTTAAGGGCAT
B5	A-14[111]51[101]	TCATCAACTGGCTCAACGGAATCATGAGGCCACTAAACGGAGTAGCACCCACCGACCAGT
B6	A-14[127]13[134]	TTTTTGTAGCGCGTTTTTTCGGTCATAGCCCCCTTTTTT
B7	A-14[90]40[81]	CAGTCAGGAATTAGCAATAAAGCC
B8	A-15[68]15[90]	TTTTAAAAATCTACGTTAATAAA
B9	A-16[101]17[127]	TCAGGAATTACGAGGCAGAATCAAGTTTGCTTTT
B10	A-16[127]15[127]	TTTTCTTTAGCAGGTAATTACGTCAGACTTTT
B11	A-16[90]42[81]	TTAGGAAGAAGCCTGCAAGGATAA
B12	A-18[127]20[98]	TTTTTAATCAGTAGCGACATAGTAAGAGCAAGGCTTTGTTTTGC
C1	A-19[68]20[77]	TTTTACGACGATAAAAGTAAAAT
C2	A-2[132]21[131]	ACAGAGGCTTTGAGTAAAACGACCAAGCGGCCGGAAATTTT
C3	A-2[143]10[137]	TAGCATACACTTCTTTGACCCCCAGTGCCTTGATAGTTGGCAGGTCCCA
C4	A-2[167]1[162]	GTCGTCTTTGCATCAGACACCAG
C5	A-2[209]0[196]	CCACAGAATTTTCATGATATAAGTATAGTCTGAAACCTTTAA
C6	A-20[131]19[127]	TTTTCGTCACCAATGAAACCATAAGAATGCAACGATAGCAGCACCGTTTT
C7	A-21[84]45[107]	AGCAAAAGGTAATAACCAAAATAAAGTACAGCTAATGCAGAACGCGCTTTTT
C8	A-22[131]51[131]	TTTTCATTAAAGGCAGTAGGGCTTTT
C9	A-23[93]7[111]	TGAGGATGTTACCTTTGAAAGAGGAGTAAGCGT
C10	A-23[98]95[107]	GAGGGAAAAGGGCGTTAAATATACCGACTGCCGTAAAG
C11	A-24[131]53[131]	TTTTTGGTTTACCAATCATAATTTTT
C12	A-24[92]53[83]	CAACTGCTTTAAACAGAAGATTG
D1	A-25[112]59[127]	CAATAGAAAAGAAAACATACAGAATACCGATGATGAAACAAATCAATATCGATAGCTT
D2	A-25[54]51[69]	AATCAAAAATTCGCGTTAAATCAGCTCATTACGTTAAGCCCCAATGTACCCAGAGAAT
D3	A-25[86]26[90]	TAGTCAGAAGTTGGAATAAG
D4	A-26[104]55[107]	ACACCACTATTTTGCAAATCCTCAAATATAT
D5	A-26[131]25[131]	TTTTCAACATATAAAATTCATATTTT
D6	A-26[89]6[81]	CAAAGCTGACCAATTAGCCGGAA
D7	A-27[50]57[65]	TTTTCGAAAGACTGGGAACAATCAACATTA
D8	A-27[77]62[91]	TTAATTTACGCAGTATGTTAGTGATTAATCAATTAATCGCGC
D9	A-28[142]62[136]	AACCGAGGAAAAAACAAAATA
D10	A-28[166]61[166]	TTTTGAACAAAGTAACAATTTCTTTT
D11	A-28[85]61[76]	CTTATCGAGCTTCAAATCGCACT
D12	A-29[147]2[144]	AAGTAAGAATCCTCTGGCCTTACAGCTTCAGCGAAGGAACGAGGG
E1	A-29[54]29[83]	TTTTGGAAGCAAACTCCATTGAGTTAAGCC
E2	A-29[84]9[93]	CAATAATTGTACAGGAGTAATCTT
E3	A-3[162]4[156]	CCGCCAGAGGTTTAGTAC
E4	A-3[175]5[188]	AACCGCCCGATCTAGAATTTTCTGTATGGGTTTATTCGGAAC
E5	A-3[78]43[107]	TTTTGGGTAAAATCATAACCCATAACGAATAGATACCAATCAATAATCGGCTGTTTTT
E6	A-30[104]57[108]	GAGCGCTAGAAACAACTGGCACAAACGTAATAGTGCTTTTTAACCT
E7	A-30[153]11[166]	TTAGACGAATAACACGCCACCCCCTCAGAGCCGCCACTTTT
E8	A-30[166]63[166]	TTTTGGAAGCGCAACAGTAACATTTT
E9	A-31[54]65[76]	TTTTGAGAGTACCTTTAATTGCTATAATGCATGTGCT
E10	A-31[84]11[104]	ATAAGAGACCCAAAAGGCTTGCCCTGACGAGAAAC
E11	A-31[98]10[107]	TTGCGTTTTGTTTACACCA
E12	A-32[125]27[131]	CCCAATCAAATGAAGAACAAAGCTATCTAATAACGTAAAGGTGGTTTT
F1	A-32[166]65[166]	TTTTATTTGCCAGTCCTGATTATTTT
F2	A-33[105]35[115]	CCAGCTAATCAAGATACCGCGCCCA
F3	A-33[54]34[54]	TTTTTGTTTTAAATATAATTCTGCGAACTTTT
F4	A-34[153]35[166]	TTTAGCGCCGGTATTCTAAGAACTTTT
F5	A-34[166]33[166]	TTTTGCGAGGCGTCAGAGCCTATTTT
F6	A-34[99]8[77]	TGCTTTCATTCCATATAACAGTTGTGAATATCAACGTTCATCAAACCAGGC
F7	A-35[116]7[131]	ATAGCAAGCATTTTGAAGGAACCAGCCGCCAGACAGGAGCAGTCTGGCTTTTGATTTT
F8	A-35[133]8[143]	TATAGAAGGCTTATAACCTCCACCGCCTCTCAGAGAGACGATATTA
F9	A-35[54]36[54]	TTTTGAGTAGATTTAGATAACCTGTTTATTTT
F10	A-35[83]34[100]	TACTTTTCATCGTAGGAATCATTTAGT
F11	A-36[104]36[81]	TTTTTGCAAGCCGTTTTTAATTTC
F12	A-37[54]76[63]	TTTTGCTATATTTTCATCTACTATTGCGCTTTTCCAG
G1	A-37[83]38[81]	CTGCTCATCCGCAAAAAG
G2	A-38[107]37[104]	TTTTTTTAAACCAAGTACGAGAACAATTTTT
G3	A-39[47]78[63]	TTTTTTAACATCCAATAAATCATAGCTAAACGGGGAGCGTATTG
G4	A-4[111]1[115]	AAAGTACCGAAGGCACCAACCGACTAAAGTTA
G5	A-4[155]3[161]	CGCCACTCAAAAACACCCTCAGAA
G6	A-4[181]2[168]	ATCACCGGCCTATTCAGCTTGCTTTCGAAGTAAATAAGTTTT
G7	A-4[222]2[210]	CCGTCGGAGGCTGAAAAAAAGGCTCCAAACAGTTTAGCATT
G8	A-40[107]39[107]	TTTTTTCCAAGATTAAGCAAAAACGGGTATTTTT
G9	A-40[76]71[92]	AGCATAAACAGGCACATCAATTTTGGGGGAATGGCTAATGCGCGAACTGATAGCTTTT
G10	A-41[47]41[76]	TTTTAAAACATTATGACCCTGTAATACTTT
G11	A-42[107]41[107]	TTTTTTCTTTCCTCAACTTATTTTATCATTTTTT
G12	A-42[72]80[66]	AGAACCCTCAGATTGCCTGGC
H1	A-42[80]47[102]	AAATTGTAGAAAAGTCCTACATGTTCCGACAAACAGTCAAATCAATTTTCGAGCCAGT
H2	A-43[47]44[47]	TTTTGCAATGCCCATCATATCCTGAGTATTTT
H3	A-44[107]14[91]	TTTTTCTGTTTATCAACCCAAAAGTTGAGATACGAACTATTATAC
H4	A-44[69]81[85]	AAAAATACTAATTTCCTACATACATTGGCAGATTCACCAGTTTT
H5	A-45[47]46[47]	TTTTATGTGTACAGACCTGTCGGTAAAGTTTT
H6	A-46[107]18[95]	TTTTTAATAAGAGAATATAGCGAGACA
H7	A-46[72]84[63]	TAAAGTAATTGACGACAGGCCTTG
H8	A-47[47]48[50]	TTTTATTCAAAAGGGTAGCTGATAATTTT
H9	A-48[100]89[89]	TTTTTCAGAGGCCCATCAATATGAGTTTTTATATTTT
H10	A-49[50]50[50]	TTTTATTAATGCCGAGAGTCTGTTTT
H11	A-49[77]49[100]	TTTTTGAGAGATATTTAGGTTTTT
H12	A-5[114]66[109]	TAAGTACAACCACAGCATTCCAGAACACGTCAACAAATAAGGAACAAAACTCGTATT

## Sheet: SPOT_plate_2
Well Position	Name	Sequence
A1	A-5[126]1[139]	GGGTCAGCGATTATAAAGAGGCAAAAGAAACGGCTATCGTCA
A2	A-5[150]9[166]	CCCGTATAAACTTCTTAAGATATTCACTTTT
A3	A-5[189]1[202]	CTATTATCCCGGAAGAGCCACCACCCTCCAGCCCTGCTAAAC
A4	A-50[131]6[115]	TTTTTTAATTGAGAATCGCCCGCTCAATGAATTAATTGACGAGTG
A5	A-50[69]85[85]	ATTGCCTGGAGAGGCCGTTCTGAGAAAGTAACCGTCACTTGCCTGAGTAGAAGATTTT
A6	A-50[73]51[92]	GGTCCGATGAACGGTAATCGTAAAATT
A7	A-50[97]91[89]	CAACATGTACTACAAAGGCTAAGGAGGCCGTTTT
A8	A-51[102]94[91]	ATATCATATGGCTGCGCACGGGGAAAGCCGG
A9	A-51[50]52[50]	TTTTGAGCAAACACGGTTGATATTTT
A10	A-51[93]22[84]	CTTACTTGAGCCATTTGGG
A11	A-52[131]93[131]	TTTTTACTAGAAACGCCGCGCTTTTT
A12	A-52[92]94[77]	TACAAACTAGCATGTCGCTGGCAGGCGAGA
B1	A-53[50]95[65]	TTTTATCAGAAAATATTTTGCTACGTGAAC
B2	A-53[84]24[93]	TATAAAATAAGGCGACATT
B3	A-54[114]60[105]	TGGGTTAATTTGTAAATGCTTAGGCGCTGAGAACATAGATGTGAGTGAATAA
B4	A-54[131]95[131]	TTTTGACCTAAATAACCCTAAATTTT
B5	A-54[92]95[83]	GATAGCAAATATTTAATCAAGTT
B6	A-55[108]50[98]	TTTATTTGAAAAGAATAATTTAGTAAAGCCAAATATTTAACAACGC
B7	A-55[40]56[40]	TTTTTTAAATTTTTGTCTGGCCTTCCTGTTTT
B8	A-55[87]59[97]	AGAAAACTTTTAATCGCAAGACTACAATTTATTTTTCCC
B9	A-56[131]55[131]	TTTTATAACTATATCATCTTCTTTTT
B10	A-56[85]57[76]	AAGAGGAACGCCATCATGAGCGA
B11	A-57[109]4[112]	CCGGCTGATGTCACAATAAGACAAGGTAAATTCACCGTATTACCATTAGCAAGCGAAAC
B12	A-57[40]58[40]	TTTTTAGCCAGCTTTCAACGGCGGATTGTTTT
C1	A-57[66]24[50]	AATGAAAATAATCAGGTCAACGAGAATGACCATATTTT
C2	A-57[77]56[86]	GTAACAGGTCTGAGAGACA
C3	A-58[131]57[131]	TTTTAGATTAAGATTGGGTTATTTTT
C4	A-58[85]59[76]	TCATAACCCGTCGGATGTAGATG
C5	A-59[40]60[43]	TTTTACCGTAATGGGAAGGGGACGATTTT
C6	A-59[66]26[50]	TGGTTCTCCGTTCAAATAAGATTAAGAGGAAGCCTTTT
C7	A-59[77]58[86]	GGCGCATTAATTAACAAAA
C8	A-6[114]5[113]	TACTGGCGACAATCCGTAA
C9	A-6[131]23[131]	TTTTTGATACAGGGAAATTATTTTTT
C10	A-6[80]23[92]	CGAGATCCCCCTCAAACGAT
C11	A-60[104]26[105]	CCTTGCTTTAGAATCCTTGAAAAGAGTCAGAAAATCGCAAAG
C12	A-60[135]1[132]	AGTACATAAACATCAAGACGCAATTACCGAAGGAAAGCGGTTGAGCGCCGACTTGCGGG
D1	A-60[166]28[147]	TTTTATTTGAATTACCTTTTTACATTTTACCAGA
D2	A-60[69]28[54]	CATCTGCAGGAAGAGCGAACCAGACCTTTT
D3	A-60[97]60[70]	TCTGTAAATCGTCGCTATCGTAACCGTG
D4	A-61[105]8[98]	AAAAGAACAAAAGAATGAAATTACCGTTCCACAGA
D5	A-61[43]62[43]	TTTTCGACAGTATCGGAAACCATTTT
D6	A-61[77]28[86]	CCAGCTTATTCATTGACTC
D7	A-62[114]30[105]	GAATACCAAGAGAAATAGGTAATT
D8	A-62[135]10[126]	ACGGATTCGCATTTTCAACACCCTAATAGCACCTCAGA
D9	A-62[166]63[153]	TTTTGTACCTTTTACATCGGTGAATAT
D10	A-62[90]63[69]	AGAGGCGAACAGCTTTCCGGCACCGCTTCCATTCA
D11	A-63[43]64[43]	TTTTGGCAAAGCGTCTTCGCTATTTT
D12	A-63[70]30[84]	GGCTGCGCAACTTCAAAATTAGAGAGAT
E1	A-64[108]32[98]	ATAAATTTTGCGAAACGATTGATGG
E2	A-64[139]35[132]	ATAATCCTGATTGTACCAGAATATTTATATCTTACCGGGAGGAATCAGA
E3	A-64[166]33[153]	TTTTTCAGATGATGGCAATTATCATATTTACAAAGTCTTTC
E4	A-64[62]59[65]	GCGGGCCCCATTCGCTGGTGCCGGCCTCCAGTTTGTAGGTCACGT
E5	A-64[69]32[54]	GATCGGTAAGGGGGTGTAGCTCAACATTTT
E6	A-65[43]66[43]	TTTTTTACGCCAGTTTCCCAGTTTTT
E7	A-65[86]33[104]	AAGTTCTTAATTGTGTCTGGAAGTATTTTGCAC
E8	A-66[108]69[115]	AAATATCTAAACTGGTCAGGTCAGTATTA
E9	A-66[129]69[136]	AACAACTAACATATCAAACAACAGTGCCA
E10	A-66[166]67[150]	TTTTACATTTGAGGATTTAGGCCG
E11	A-66[76]67[69]	TAAGTTGGGTAACGGACGGCC
E12	A-66[91]65[85]	GTTATTAATTGCGATGCAAGTTAA
F1	A-67[122]62[115]	GAGCATTCGACAGAAACCTTGGATTTGCGTAGCTGATTGCTTT
F2	A-67[140]60[136]	GATTAGAAAGTATTAATTATCCATCAATCGTCAGAGAGAAACAATTAATTTAATGGAAAC
F3	A-67[151]69[166]	TCAATCACCTCAGCAGCAAATGAAAATTTT
F4	A-67[43]65[62]	TTTTCACGACGTTGTAAAACCCAGGGTCTGGCGA
F5	A-67[91]61[104]	AATTGAGGAAGGTTCCTTTGCCATTATCTGGAAGGGTAAAACTTACAAACCTGAGC
F6	A-68[166]67[166]	TTTTATCTAAAGCATAGATAATTTTT
F7	A-68[69]68[43]	TAGAGGATCCCCGGGTACCGAGCTTTT
F8	A-68[81]30[54]	GCAGGAAGTACGGCTGAATCCTTTTGAACCCACAAGAAACAGGTCAGGATTATTTT
F9	A-69[116]33[125]	ACACCGCCTGCCCTCAAATCCTGA
F10	A-69[137]28[143]	CGCTGAGAGCTGCTGAAAACGAGCATAAACACAGAGAGGGAGAATTTAAGAAAGGA
F11	A-69[43]69[69]	TTTTTCGAATTCGTAATCATGGCCGAA
F12	A-69[96]68[82]	AGGTGAGGCGTTGGCAAATCAACAGTTGGCCT
G1	A-7[112]64[109]	CATACATCTGAATTAGCAATAGTCAGAGAAGAAATATACTTCTGA
G2	A-7[77]27[76]	ACCGAACGGATTGCATCAAAATCGCGTT
G3	A-70[69]70[43]	AAATATCATAGCTGTTTCCTGTGTTTT
G4	A-70[92]35[82]	TTTTCCTAAAACATCGATTAGA
G5	A-71[43]71[69]	TTTTTGAAATTGTTATCCGCTCGTCTT
G6	A-72[69]72[43]	TATTAACAATTCCACACAACATATTTT
G7	A-72[92]37[82]	TTTTGACAATATTTTTCGCGAG
G8	A-73[43]74[56]	TTTTCGAGCCGGAAGCATAAAGGAAAGGACCTTGTAAAGCC
G9	A-74[85]73[92]	TTTTTAGAACCCTTCTCGTAAGAATACGTGGCACATTTT
G10	A-75[36]76[36]	TTTTTGAGCTAACGTGCCAGCTTTTT
G11	A-75[49]74[36]	TCACATTTGGGGTGCCTAATGAGTTTT
G12	A-75[56]38[47]	AATTGCGATAGTAGTAGCATTTT
H1	A-76[62]40[47]	TCGGGAACAACGCGTCGGTTGTACCATTTT
H2	A-76[85]75[85]	TTTTCTGGCCACCCGCCACTGACAGAGATTTT
H3	A-77[36]76[49]	TTTTGCATTAATGAATCGGCACCTGTC
H4	A-78[62]42[47]	GGCGCCAAACAGCTTATATTTTAAATTTTT
H5	A-78[85]77[85]	TTTTATAAAAGGTTTGAGGCGGGACATTTTTT
H6	A-79[36]80[36]	TTTTCACCAGTGAAAGCGGTCCTTTT
H7	A-79[49]78[36]	GACGGGCGGGTGGTTTTTCTTTTTTTT
H8	A-8[142]63[139]	AAGCCAGAATGCCCTTTTAACTGAGGTTTAA
H9	A-8[166]29[166]	TTTTAAACAAATACAGATAGCCTTTT
H10	A-8[97]64[70]	TGAACGGAAGAGCAAATATCATTTGCACGTTAGAACCTACCATAGTTGGGAAGGGC
H11	A-80[65]84[56]	CCTGAGAGAGATTATTTTTTGACGCGCCAGCCTGGTAA
H12	A-80[85]79[85]	TTTTTCACACGCCGCCCTTCAACCAGTATTTT

## Sheet: SPOT_plate_3
Well Position	Name	Sequence
A1	A-81[36]80[49]	TTTTACGCTGGCTGAAATGGTTGCAGC
A2	A-82[85]42[73]	TTTTCTCATGGAAATAACGAGCATTTT
A3	A-83[36]82[36]	TTTTCAGCAGGCAATATTACCTCAATCGTTTTGCCCTTTT
A4	A-83[63]83[85]	CATTGCAACAGGAAAAACGTTTT
A5	A-84[85]44[70]	TTTTACTCAAACTATCATAAACAGAACAAG
A6	A-85[36]84[36]	TTTTCCTGTTTTGATTAGTATATCCAGAACGAAAATTTTT
A7	A-85[56]88[40]	ATAACATTGTAGCAAATCCCTAAGAATAGCCCGAGATAGGTTTT
A8	A-86[85]46[73]	TTTTCATCACGCAAATGCCGGAGAAGG
A9	A-87[36]86[36]	TTTTGTTCCGAAATCGGCAAATACTTCTTGATGGTGTTTT
A10	A-87[63]87[85]	TATAATAAAAGAGTCTGTCTTTT
A11	A-88[89]88[63]	TTTTATCAGTGAGGCCACCGAGATCAA
A12	A-89[40]89[62]	TTTTGTTGAGTGTTGTTCCGCCA
B1	A-9[94]9[111]	GACAAGAACAGCCGCCGC
B2	A-90[62]90[40]	CGGTACAGTTTGGAACAAGTTTT
B3	A-90[89]89[69]	TTTTATTAAAGGGATTTTAGACAGGAAGAATCCT
B4	A-91[40]91[62]	TTTTAGTCCACTATTAAAATCAG
B5	A-92[100]52[93]	TGGTTGCTTTCGGTCACCGTTA
B6	A-92[131]24[112]	TTTTTAATGCGCCGCTACAGCCACACCAAGCCTGACACCGGAGCGCCA
B7	A-92[62]92[40]	TTAGAGAACGTGGACTCCATTTT
B8	A-92[76]25[85]	ACGTGCTCTAGGGCAATCATAAAACAGGTTCAGAATTTACCCTGACTATTA
B9	A-93[40]93[62]	TTTTACGTCAAAGGGCGAAAGGA
B10	A-94[131]54[115]	TTTTGGGAGCCCCCGATTTAAAATCGGTTAA
B11	A-94[62]94[40]	AGCGAAAAACCGTCTATCATTTT
B12	A-94[76]55[86]	AAGGAAGACCCAAAATTGTAATTTTAACCAATAACGCG
C1	A-94[90]92[77]	CGAACGTAGTGTAGGACGAGCACGTATA
C2	A-95[108]92[101]	CACTGAGCTTGGTAACCAGGCGCGTACTA
C3	A-95[40]54[40]	TTTTGGCGATGGCCCATTAAAATTCGCATTTT
C4	A-95[66]50[74]	CATCGGAAGAAGCGGGCGTTCCTCGAGCGGGAGCTAAACTCA
C5	A-95[84]54[93]	TTTTGGGGTCGAGGCGTGT
C6	A-5[231]3[253]	TCAAGAGCCAGGCGACCCATGTACCGTAACACTTTTT
C7	A-3[217]5[230]	CAAGCCCACGCCTGTCAGCGGAGTGAGAATCTCCAAGACTCC
C8	B-0[260]5[257]	TTTTCGAATAATAATTAGGATTAGCTTTT
C9	G-17[68]18[68]	TTTTCTAATGCAGATACTCGTTTACCAGTTTT
C10	G-18[94]2[78]	CTATACGTAATGAAGTTTCCATTAAACTTTT
C11	G-20[97]4[82]	CAGAGGGTCACCAGATTTGTATCATCTTTT
C12	G-21[61]22[61]	TTTTTAGCGTCCAATACTGAGCCAATTAGCGGAATCGTCATATTTT
D1	G-23[61]6[61]	TTTTAATATTCATTGAGCGCAGACGGTCTTTT
D2	G-36[80]12[64]	GCAATCATTGTTGAGATGGTTTAATTTTTTT
D3	G-38[80]14[68]	GTGGAGGCAAAGACGTTGGGAAGTTTT
D4	G-40[80]16[68]	TCAGTGCGGGATACCACATTCAATTTT
D5	G-5[82]0[85]	TTTTGCCTGATAAATTCCGATATATTTTT
D6	G-7[61]8[64]	TTTTAATCATAAGGGAGCATAGGCTTTTT
D7	G-89[70]20[61]	GAGAAGTTATTCAAGTAGCTAGTTTAGACTGGATTTT
D8	G-9[64]10[64]	TTTTGGCTGACCTAACAAAGCTTTTT
D9	J-3'-0[244]1[237]	TTTTCACGTTGAAAATAGAAA
D10	J-3'-2[253]4[223]	TTTTGAGTTTCGTCACCAGTACAAACTACAAATAGGAGATAAGTG
D11	J-3'-4[257]5[244]	TTTTGGGGTTTTGCTCAGTAAAGGATT
D12	K-3’add	GGAACAACTAAAGGAATTGCCGGCCGGCGGC
